# Supplementary material for: Mutation burden of narrowband ultraviolet B phototherapy (NB-UVB) in human skin: relevance to NB-UVB lifetime exposures and skin cancer surveillance
Source: Br J Dermatol. 2025 May 3;193(4):718–28. doi: 10.1093/bjd/ljaf173 (PMC12448954; doi:10.1093/bjd/ljaf173)
Supplement: ljaf173_Supplementary_Data [file ljaf173_supplementary_data.zip]

Archive with 3 entries (3 files):
- Supporting Information_Edited.docx
- Tables S1 and S2.xlsx
- Tables S3, S4.docx
