# Supplementary material for: Mutation burden of narrowband ultraviolet B phototherapy (NB-UVB) in human skin: relevance to NB-UVB lifetime exposures and skin cancer surveillance
Source: Br J Dermatol. 2025 May 3;193(4):718–28. doi: 10.1093/bjd/ljaf173 (PMC12448954; doi:10.1093/bjd/ljaf173)
Supplement: ljaf173_Supplementary_Data [file ljaf173_supplementary_data.zip › Tables S1 and S2.xlsx]

## Sheet: Table S1
Sample	Patient	Site	Pre/Post treatment	Verify BAMID	% mapped reads	% duplicate reads	% umapped read 1	% unmapped read 2	Raw Sequence Gbp	Sequence coverage (fold)	Deviation of GC content from whole genome average, read 1	Deviation of GC content from whole genome average, read 2	Difference in GC content, read 1 and read 2	SD of insert size	Fold change of mismatched bases, read 1 vs read 2	Tag metrics	Duplex coverage	Bp sequenced	Observed mutations	Corrected mutations
PD51333c	1	Buttock	Post	0.000847982	99.9	89.21	0.04	0.15	69.48	147.8	-1.74	-1.72	0.02	146.11	1.3	7.3	0.595754	1787262557	1191	1224.73
PD51333a	1	Buttock	Pre	0.000699416	99.9	90.9	0.05	0.15	86.33	154.66	-1.44	-1.42	0.02	134.47	1.26	9	0.754332	2262996141	155	162.446
PD51333b	1	Germline		0.0002	97.3833	10.2733	1.66333	3.56667	167.56	46.15	0.0433333	0.07	0.0266667	157.803	1.17	5.96667
PD51334d	2	Buttock	Post	0.000704941	99.7567	74.83	0.12	0.366667	74.81	367.81	-1.49	-1.39333	0.0966667	127.893	1.28333	2.8	0.461335	1384004328	129	135.806
PD51334c	2	Buttock	Pre	0.000649254	99.91	89.78	0.05	0.12	76.73	154.53	-1.63	-1.67	0.04	121.95	1.14	8	0.474012	1422035738	356	370.023
PD51334b	2	Germline		0.000166667	97.4567	9.08	1.60333	3.48	154.87	43.27	-0.0166667	0.0266667	0.05	168.42	1.16333	5.5
PD51335d	3	Buttock	Pre	0.00133364	99.8033	72.1633	0.11	0.286667	65.75	357.93	-1.44	-1.36333	0.0766667	126.23	1.19333	2.5	0.523953	1571858864	888	904.245
PD51335e	3	Buttock	Post	0.00154916	99.7933	74.9633	0.116667	0.296667	69.09	338.08	-1.88	-1.87333	0.01	119.473	1.15667	2.6	0.551441	1654322912	2520	2606.89
PD51335b	3	Germline		0.000153333	97.53	9.24667	1.57667	3.36333	151.37	42.27	-0.0166667	-0.00333333	0.0166667	156.323	1.13667	5.4
PD51336d	4	Buttock	Pre	0.00147074	99.77	65.0067	0.126667	0.336667	39.64	270.48	-1.98333	-1.86667	0.113333	133.327	1.22333	1.46667	0.211009	633028064	118	123.252
PD51336e	4	Buttock	Post	0.00119151	99.7633	76.82	0.13	0.343333	81.18	367.52	-1.73	-1.69	0.0366667	129.283	1.23667	3.1	0.713763	2141290285	460	481.795
PD51336b	4	Germline		0.000173333	97.5633	9.66333	1.68333	3.19667	159.79	44.42	0.0133333	0.0133333	0.02	152.003	1.14667	5.7
PD51373d	6	Buttock	Pre	0.000897504	99.91	90.07	0.05	0.13	83.61	163.32	-1.87	-1.91	0.04	122.63	1.22	8.7	0.524742	1574226637	654	683.475
PD51337a	6	Buttock	Post	0.000714137	99.87	90.13	0.05	0.21	85	165.09	-1.18	-1.09	0.09	150.73	1.47	8.9	0.908731	2726192266	2152	2179.43
PD51337c	6	Forearm	Post	0.000713815	99.88	85.73	0.05	0.19	59.14	166.17	-1.34	-1.33	0.02	153.51	1.35	6.2	0.480485	1441453870	3153	3195.29
PD51373c	6	Forearm	Pre	0.000797539	99.9	89.44	0.05	0.14	76.96	160.1	-1.86	-1.93	0.07	127.85	1.2	8	0.519997	1559991526	1430	1482.18
PD51337b	6	Germline		0.00018	97.6033	9.09	1.64	3.15333	155.52	43.54	-0.0666667	-0.0133333	0.0566667	160.723	1.12667	5.5
PD51373e	7	Buttock	Pre	0.000514408	99.88	92.4	0.06	0.18	107.71	161.15	-1.78	-1.84	0.05	139.04	1.34	11.3	0.789339	2368017671	180	192.407
PD51338e	7	Buttock	Post	0.00145966	99.7667	80.0833	0.126667	0.336667	100	388.63	-1.61	-1.61667	0.01	119.817	1.26333	3.8	0.840926	2522778421	2087	2152.74
PD51373b	7	Forearm	Pre	0.000834937	99.9	85.11	0.06	0.14	51.42	150.79	-1.86	-1.92	0.06	131.91	1.2	5.4	0.296028	888082566	1703	1772.57
PD51338d	7	Forearm	Post	0.00098784	99.7767	74.9233	0.11	0.336667	79.13	387.47	-1.3	-1.26	0.0366667	123.56	1.32333	3	0.580413	1741237851	4442	4499.07
PD51338b	7	Germline		0.000173333	97.4067	10.34	1.67333	3.52	180.28	49.63	-0.0466667	0.00666667	0.0566667	171.077	1.17333	6.4
PD51339c	8	Buttock	Pre	0.000667526	99.91	86.96	0.04	0.14	58.95	151.33	-1.78	-1.86	0.08	137.94	1.24	6.2	0.426023	1278069534	1510	1500.82
PD51339e	8	Buttock	Post	0.00027229	99.88	90.04	0.05	0.18	74.77	146.74	-0.75	-0.72	0.03	134.38	1.23	8.2	0.832634	2497901919	4058	4030.08
PD51339d	8	Forearm	Post	0.000712086	99.88	85.51	0.05	0.18	63.09	179.95	-1.3	-1.28	0.01	153.76	1.39	6.6	0.539607	1618820430	10706	10815.8
PD51339a	8	Forearm	Pre	0.000501615	99.89	90.23	0.05	0.16	81.74	157.43	-1.37	-1.36	0	133.91	1.27	8.5	0.701965	2105895444	10795	10948.4
PD51339b	8	Germline		0.000176667	97.55	10.6633	1.64667	3.25	211.97	58.27	0.0733333	0.116667	0.04	157.293	1.13333	7.53333
PD51341e	10	Buttock	Post	0.000466719	99.87	89.92	0.06	0.2	77.21	153.29	-1.57	-1.55	0.02	132.03	1.22	8.5	0.676573	2029720403	2404	2473.97
PD51341f	10	Buttock	Pre	0.00150187	99.7567	80.7467	0.13	0.356667	101.09	379.79	-1.45333	-1.38333	0.07	116.397	1.25667	3.8	0.891244	2673733490	2163	2219.59
PD51341g	10	Forearm	Post	0.00116876	99.7967	74.11	0.12	0.283333	71.69	362.67	-1.31	-1.3	0.0166667	116.483	1.16333	2.7	0.503011	1509032157	7751	7844
PD51341h	10	Forearm	Pre	0.000876105	99.7533	77.93	0.133333	0.36	96.31	415.03	-1.47667	-1.44333	0.03	125.877	1.23333	3.6	0.746624	2239873138	8973	9115.08
PD51341b	10	Germline		0.0002	97.4033	8.38667	1.75667	3.44	146.44	41.23	0.113333	0.143333	0.03	156.53	1.09333	5.2
PD51342c	11	Buttock	Pre	0.000553042	99.89	88.57	0.04	0.17	66.66	150.13	-1.59	-1.61	0.02	129.7	1.28	7.4	0.567849	1703546962	340	352.023
PD51342g	11	Buttock	Post	0.00113426	99.8067	76.0233	0.11	0.276667	73.45	344.38	-1.68	-1.71667	0.04	120.807	1.21	2.8	0.634443	1903328079	1245	1291.58
PD51342a	11	Forearm	Pre	0.000436809	99.89	88.49	0.04	0.17	65.44	148.41	-1.92	-1.97	0.05	130.35	1.21	7.2	0.503302	1509907428	3704	3845.29
PD51342f	11	Forearm	Post	0.00216247	99.7733	78.5667	0.123333	0.336667	85.18	356.3	-1.3	-1.23333	0.0666667	115.893	1.17333	3.2	0.632467	1897399925	4389	4499.77
PD51342b	11	Germline		0.000183333	97.4933	8.08667	1.63	3.38333	145.35	41.09	0.01	0.0766667	0.0633333	165.933	1.14667	5.16667
PD51343g	12	Buttock	Pre	0.00127705	99.7867	78.5733	0.12	0.306667	87.49	366.11	-1.76667	-1.73667	0.0266667	109.917	1.15667	3.3	0.664317	1992949531	1537	1597.25
PD51343i	12	Buttock	Post	0.00306121	99.7967	77.94	0.11	0.286667	92.41	398.55	-1.33667	-1.33667	0.00666667	123.707	1.21	3.5	0.847165	2541495765	4048	4122.18
PD51343h	12	Forearm	Post	0.00199768	99.7467	77.2167	0.13	0.376667	82.66	367.41	-1.69333	-1.67	0.03	126.153	1.27667	3.1	0.677752	2033255566	11430	11779
PD51343f	12	Forearm	Pre	0.00128284	99.78	79.28	0.13	0.306667	99.31	401.6	-1.62333	-1.65	0.0233333	116.817	1.20333	3.73333	0.815866	2447597294	11775	12157.6
PD51343b	12	Germline		0.000163333	97.47	8.97333	1.69333	3.36667	171.25	47.92	0.0366667	0.0533333	0.0133333	169.23	1.12333	6.1
PD51344g	14	Forearm	Post	0.000883342	99.7967	75.23	0.12	0.286667	80.67	390.4	-1.37333	-1.37	0.0133333	117.44	1.22333	3	0.569962	1709885379	3929	3995.91
PD51344f	14	Forearm	Pre	0.00207865	99.7533	77.8767	0.143333	0.343333	91.14	393.56	-1.46	-1.42667	0.0333333	118.243	1.19667	3.4	0.680877	2042629851	4673	4773.59
PD51344b	14	Germline		0.000196667	97.49	9.5	1.57333	3.44667	204.9	57.02	-0.0333333	-0.01	0.0233333	152.26	1.18	7.3
PD51345g	15	Buttock	Pre	0.00126407	99.7967	73.03	0.123333	0.28	75.35	397.32	-1.31	-1.31667	0.01	125.797	1.14333	2.8	0.473355	1420066359	3939	3890.41
PD51345i	15	Buttock	Post	0.00144107	99.7567	75.72	0.13	0.36	84.07	398.31	-1.36	-1.31	0.0466667	125.853	1.28333	3.2	0.745968	2237903151	8054	8054.28
PD51345b	15	Germline		0.000206667	97.48	11.35	1.64	3.40667	209.71	57.1	-0.113333	-0.103333	0.0233333	154.43	1.14	7.46667
PD51346c	17	Buttock	Pre	0.00327857	99.88	88.9	0.06	0.19	63.2	138.18	-1.64	-1.68	0.04	131.75	1.21	7	0.597669	1793006725	2557	2650.46
PD51346f	17	Buttock	Post	0.00107474	99.7633	77.0133	0.123333	0.346667	82.28	369.32	-1.92	-1.91	0.0166667	123.8	1.25333	3.1	0.679835	2039505801	4324	4469.17
PD51346a	17	Forearm	Pre	0.000678735	99.88	88.26	0.05	0.18	64.58	149.36	-1.87	-1.85	0.01	140.08	1.23	7.1	0.588222	1764664917	12895	13230.8
PD51346d	17	Forearm	Post	0.000635693	99.88	90.65	0.06	0.19	81.84	150.74	-1.67	-1.67	0	135.19	1.25	9	0.844831	2534491513	26196	26842.7
PD51346b	17	Germline		0.000226667	97.14	9.78667	1.76667	3.95667	201.51	55.63	0.00333333	0.0733333	0.07	167.143	1.19333	7.2
PD51347e	18	Buttock	Post	0.000636321	99.9	87.02	0.04	0.16	58.72	150.08	-1.81	-1.83	0.02	133.57	1.24	6.5	0.496567	1489701248	2645	2735.47
PD51347c	18	Buttock	Pre	0.000545785	99.89	90.04	0.04	0.18	71.15	139.76	-1.98	-1.98	0	134.34	1.27	7.8	0.72762	2182861325	2247	2324.76
PD51347f	18	Forearm	Pre	0.00130739	99.7667	75.92	0.11	0.356667	83.57	393.41	-1.72	-1.65333	0.0666667	128.437	1.32	3.16667	0.684352	2053056387	7177	7345.65
PD51347g	18	Forearm	Post	0.00159143	99.7867	78.8567	0.12	0.306667	105.8	436.88	-1.28667	-1.25	0.0366667	120.65	1.28667	4	0.934286	2802858418	12412	12679
PD51347b	18	Germline		0.00015	97.5367	8.87	1.61667	3.31	158.88	44.55	-0.0366667	-0.0166667	0.02	160.04	1.14333	5.63333
PD51348g	19	Buttock	Pre	0.00105398	99.7667	75.1567	0.13	0.336667	77.05	373.95	-1.31667	-1.27	0.0466667	122.347	1.23333	2.9	0.664092	1992277090	925	936.789
PD51348i	19	Buttock	Post	0.00297139	99.83	78.5267	0.0966667	0.24	96.46	402.79	-1.40667	-1.37	0.0366667	117.57	1.17	3.7	0.71829	2154868765	2025	2081.39
PD51348f	19	Forearm	Pre	0.0011376	99.7967	76.4133	0.12	0.286667	85.13	392.3	-1.27667	-1.20667	0.0666667	116.29	1.19	3.2	0.636541	1909624317	5072	5133.86
PD51348h	19	Forearm	Post	0.00109299	99.7767	75.7133	0.123333	0.316667	94.17	446.44	-0.65	-0.65	0.0133333	123.53	1.26333	3.6	0.761404	2284211434	6926	6908.12
PD51348b	19	Germline		0.000163333	97.4867	9.51	1.73667	3.29333	158.15	44	0.23	0.32	0.0933333	171.01	1.11333	5.6
PD57088m	HaCaT	0.078uM 8MOP		0.00175259	99.86	77.195	0.0275	0.2525	54.12	278.45	-1.43	-1.315	0.115	146.488	1.36	2.6	0.067924	203771887	125	120.437
PD57088k	HaCaT	0.078uM 8MOP		0.00176595	99.835	77.715	0.0325	0.2975	56.27	282.83	-1.29	-1.1375	0.155	145.525	1.49	2.7	0.0777753	233325762	121	116.266
PD57088l	HaCaT	0.078uM 8MOP		0.00206153	99.8525	79.895	0.03	0.2675	64.76	296.46	-1.395	-1.245	0.15	146.132	1.3	3.15	0.0968007	290402180	141	136.294
PD57088b	HaCaT	0.078uM 8MOP+UVA		0.00220978	99.9175	75.115	0.02	0.1425	46.36	260.68	-1.08	-0.9725	0.1075	151.295	1.2125	2.4	0.0554397	166319242	166	160.53
PD57088c	HaCaT	0.078uM 8MOP+UVA		0.00233145	99.8625	76.215	0.0225	0.25	51.76	276.84	-1.245	-1.1175	0.13	149.377	1.31	2.5	0.0622925	186877577	185	180.566
PD57088d	HaCaT	0.078uM 8MOP+UVA		0.00231803	99.8175	76.395	0.035	0.3325	51.92	275.66	-1.2875	-1.1325	0.1525	149.39	1.3525	2.5	0.0634086	190225713	182	174.772
PD57088n	HaCaT	0.156uM 8MOP		0.00173394	99.855	76.65	0.03	0.2575	52.42	275.75	-1.245	-1.1075	0.14	150.642	1.2925	2.5	0.0673434	202030297	104	100.459
PD57088o	HaCaT	0.156uM 8MOP		0.0015131	99.83	80.915	0.0375	0.3075	69.24	302.21	-1.285	-1.1225	0.165	149.65	1.295	3.4	0.112303	336910178	186	179.294
PD57088e	HaCaT	0.156uM 8MOP+UVA		0.00181761	99.87	76.48	0.0225	0.2375	49.99	265.7	-1.39	-1.2925	0.095	149.028	1.325	2.5	0.0653621	196086166	178	173.318
PD57088f	HaCaT	0.156uM 8MOP+UVA		0.00158525	99.835	77.29	0.0375	0.29	55.81	285.8	-1.41	-1.265	0.145	148.12	1.275	2.7	0.0720365	216109398	189	181.48
PD57088g	HaCaT	0.156uM 8MOP+UVA		0.00156733	99.83	77.48	0.03	0.31	56.38	286.32	-1.22	-1.08	0.14	148.928	1.43	2.7	0.074223	222668858	206	198.683
PD57088q	HaCaT	Control		0.0024389	99.83	78.56	0.03	0.3175	58.63	284.77	-1.145	-0.985	0.16	150.333	1.3575	2.8	0.106707	320119697	201	195.75
PD57088p	HaCaT	Control		0.00285899	99.81	76.01	0.03	0.3525	56.98	307.75	-1.055	-0.845	0.205	156.517	1.4325	2.8	0.14514	435421006	276	268.692
PD57088j	HaCaT	UVA only		0.00252347	99.835	77.34	0.0375	0.2925	54.32	277.88	-1.21	-1.0675	0.145	151.043	1.28	2.6	0.0738063	221418802	171	165.134
PD57088h	HaCaT	UVA only		0.00307968	99.88	81.21	0.03	0.2175	73.23	314.93	-1.2625	-1.1975	0.0625	148.645	1.2725	3.6	0.115417	346250209	310	300.137
PD57088i	HaCaT	UVA only		0.00342357	99.845	81.44	0.0375	0.2775	57.77	246.31	-1.355	-1.21	0.145	149.88	1.325	2.8	0.12135	364050851	274	265.494

## Sheet: Table S2
Scoring file	PGS001244	PGS001246	PGS001247
Polygenic score ID	PGS001244(GBE_BIN_FC30001727)	PGS001246(GBE_BIN_FC10001727)	PGS001247(GBE_BIN_FC40001727)
Trait	Mild or Occasional tan	Very Tanned	Only burn
Publication	PGP000244	PGP000244	PGP000244
Number of variants	958	4130	3159
Match (%)	89.9	91.3	90.6
Average Polygenic Risk Score	4.99619e-07	-1.50793e-06	1.26616e-06	1	Patient
	7.61516e-08	-2.33154e-07	2.9036e-07	2
	4.5423e-07	-1.00509e-06	9.33164e-07	3
	8.06136e-08	-1.51296e-07	9.35745e-08	4
	3.56091e-07	-8.425e-07	5.99e-07	6
	3.71058e-07	-8.97122e-07	7.91875e-07	7
	2.20153e-07	-6.79816e-07	4.61344e-07	8
	3.2771e-07	-1.01685e-06	7.91809e-07	10
	3.04486e-07	-7.92674e-07	7.13748e-07	11
	3.90066e-07	-9.45171e-07	7.21974e-07	12
	3.31696e-07	-7.94227e-07	7.39751e-07	14
	4.73263e-07	-1.25701e-06	1.12407e-06	15
	2.50727e-07	-4.77807e-07	5.26375e-07	17
	3.08974e-07	-7.84825e-07	5.94411e-07	18
	5.55185e-07	-1.46562e-06	1.39377e-06	19
